# Supplementary material for: Anomerization of N-Acetylglucosamine Glycosides Promoted by Dibromomethane and Dimethylformamide
Source: Molecules. 2025 Mar 27;30(7):1483. doi: 10.3390/molecules30071483 (PMC11990195; doi:10.3390/molecules30071483)
Supplement: Supplementary file 1 [file molecules-30-01483-s001.zip]

Archive with 1 entries (1 files):
- molecules-3522470-supplementary.pdf
